# Supplementary material for: Early Pregnancy Maternal Plasma Phospholipid Saturated Fatty Acids and Fetal Growth: Findings from a Multi-Racial/Ethnic Birth Cohort in US
Source: Nutrients. 2023 Jul 25;15(15):3287. doi: 10.3390/nu15153287 (PMC10420908; doi:10.3390/nu15153287)
Supplement: Supplementary file 1 [file nutrients-15-03287-s001.zip]

Archive with 2 entries (2 files):
- nutrients-2462325-supplementary-figure.pdf
- nutrients-2462325-supplementary-table.pdf
